# Supplementary material for: “Unveiling the genetic symphony: Diversity and expression of chicken IFITM genes in Aseel and Kadaknath breeds”
Source: Heliyon. 2024 Sep 10;10(18):e37729. doi: 10.1016/j.heliyon.2024.e37729 (PMC11417226; doi:10.1016/j.heliyon.2024.e37729)
Supplement: Multimedia component 2 [file mmc2.xlsx]

## Sheet: SNP as per Galgal7
Aseel Female
Chromosome	Position	Ref_Allele	Alt_Allele	Var Quality	Var type	Allele	Consequence	Impact	Symbol	Gene	Feature_type	Feature	Biotype	Exon	Intron	HGVSc	HGVSp	cDNA_Position	CDS_Position	Protein_position	Amino_acids	Codo	Exisiting	Distance	Strand	FlAGS	Symbol_source	HGNC_ID	TSL	SIFT	CLINI_SIG	SOMATIC	PHENO	ZYGOSITY	DEPTH
chr5	13752337	A	G	314.221	snp	G	intron_variant	MODIFIER	IFITM10	771148	Transcript	XM_001234445.5	protein_coding	NA	3/3	NA	NA	NA	NA	NA	NA	NA	NA	NA	1	NA	EntrezGene	NA	NA	NA	NA	NA	NA	HOM	10
Kadaknath Male
Chromosome	Position	Ref_Allele	Alt_Allele	Var Quality	Var Type	Allele	Consequence	IMPACT	SYMBOL	Gene	Feature_type	Feature	BIOTYPE	EXON	INTRON	HGVSc	HGVSp	cDNA_position	CDS_position	Protein_position	Amino_acids	Codons	Existing_variation	DISTANCE	STRAND	FLAGS	SYMBOL_SOURCE	HGNC_ID	TSL	SIFT	CLIN_SIG	SOMATIC	PHENO	Zygosity	Depth
chr5	1777551	G	A	294.459	snp	A	missense_variant	MODERATE	NA	ERR7564039.23466	Transcript	ERR7564039.23466	cDNA	1/1	NA	NA	NA	304	272	91	G/D	gGc/gAc	NA	NA	1	NA	NA	NA	NA	NA	NA	NA	NA	HET	14
chr5	1777587	A	G	348.732	snp	G	missense_variant	MODERATE	NA	ERR7564039.23466	Transcript	ERR7564039.23466	cDNA	1/1	NA	NA	NA	340	308	103	N/S	aAc/aGc	NA	NA	1	NA	NA	NA	NA	NA	NA	NA	NA	HET	15
chr5	1777972	A	G	345.911	snp	G	5_prime_UTR_variant	MODIFIER	NA	ERR7564023.10394	Transcript	ERR7564023.10394	cDNA	1/1	NA	NA	NA	22	NA	NA	NA	NA	NA	NA	1	NA	NA	NA	NA	NA	NA	NA	NA	HOM	11
chr5	1778830	A	G	383.663	snp	G	5_prime_UTR_variant	MODIFIER	LOC107053353	107053353	Transcript	NM_001350058.1	protein_coding	1/2	NA	NA	NA	97	NA	NA	NA	NA	NA	NA	1	NA	EntrezGene	NA	NA	NA	NA	NA	NA	HOM	12
chr5	1779054	NNNNNNN	TTTTTTT	375.089	mnp	TTTTTTT	5_prime_UTR_variant	MODIFIER	LOC107053353	107053353	Transcript	NM_001350058.1	protein_coding	1/2	NA	NA	NA	321-327	NA	NA	NA	NA	NA	NA	1	NA	EntrezGene	NA	NA	NA	NA	NA	NA	HOM	12
chr5	1779409	A	AC	205.138	ins	C	intron_variant	MODIFIER	LOC107053353	107053353	Transcript	NM_001350058.1	protein_coding	NA	1/1	NA	NA	NA	NA	NA	NA	NA	NA	NA	1	NA	EntrezGene	NA	NA	NA	NA	NA	NA	HOM	7
chr5	1780160	A	G	154.288	snp	G	missense_variant	MODERATE	NA	ERR7564035.14760	Transcript	ERR7564035.14760	cDNA	1/1	NA	NA	NA	735	53	18	N/S	aAt/aGt	NA	NA	1	NA	NA	NA	NA	NA	NA	NA	NA	HET	11
chr5	1781267	C	T	185.529	snp	T	5_prime_UTR_variant	MODIFIER	IFITM5	422992	Transcript	NM_001199498.1	protein_coding	1/2	NA	NA	NA	354	NA	NA	NA	NA	NA	NA	1	NA	EntrezGene	NA	NA	NA	NA	NA	NA	HET	10
chr5	1781282	G	A	347.46	snp	A	5_prime_UTR_variant	MODIFIER	IFITM5	422992	Transcript	NM_001199498.1	protein_coding	1/2	NA	NA	NA	369	NA	NA	NA	NA	NA	NA	1	NA	EntrezGene	NA	NA	NA	NA	NA	NA	HOM	11
Chromosome	Position	Ref_Allele	Alt_Allele	Var Quality	Var Type	Allele	Consequence	IMPACT	SYMBOL	Gene	Feature_type	Feature	BIOTYPE	EXON	INTRON	HGVSc	HGVSp	cDNA_position	CDS_position	Protein_position	Amino_acids	Codons	Existing_variation	DISTANCE	STRAND	FLAGS	SYMBOL_SOURCE	HGNC_ID	TSL	SIFT	CLIN_SIG	SOMATIC	PHENO	Zygosity	Depth
chr5	13748140	A	G	176.135	snp	G	intron_variant	MODIFIER	IFITM10	771148	Transcript	XM_001234445.5	protein_coding	NA	1/3	NA	NA	NA	NA	NA	NA	NA	NA	NA	1	NA	EntrezGene	NA	NA	NA	NA	NA	NA	HET	11
chr5	13748454	C	T	183.048	snp	T	intron_variant	MODIFIER	IFITM10	771148	Transcript	XM_001234445.5	protein_coding	NA	2/3	NA	NA	NA	NA	NA	NA	NA	NA	NA	1	NA	EntrezGene	NA	NA	NA	NA	NA	NA	HET	10
chr5	13748804	T	C	204.509	snp	C	synonymous_variant	LOW	IFITM10	771148	Transcript	XM_001234445.5	protein_coding	3/4	NA	NA	NA	287	220	74	L	Ttg/Ctg	NA	NA	1	NA	EntrezGene	NA	NA	NA	NA	NA	NA	HET	11
chr5	13752337	A	G	603.534	snp	G	intron_variant	MODIFIER	IFITM10	771148	Transcript	XM_001234445.5	protein_coding	NA	3/3	NA	NA	NA	NA	NA	NA	NA	NA	NA	1	NA	EntrezGene	NA	NA	NA	NA	NA	NA	HOM	19
chr5	13752533	T	C	122.168	snp	C	intron_variant	MODIFIER	IFITM10	771148	Transcript	XM_001234445.5	protein_coding	NA	3/3	NA	NA	NA	NA	NA	NA	NA	NA	NA	1	NA	EntrezGene	NA	NA	NA	NA	NA	NA	HET	11
chr5	13752572	A	G	181.829	snp	G	intron_variant	MODIFIER	IFITM10	771148	Transcript	XM_001234445.5	protein_coding	NA	3/3	NA	NA	NA	NA	NA	NA	NA	NA	NA	1	NA	EntrezGene	NA	NA	NA	NA	NA	NA	HET	12
chr5	13753168	T	G	270.983	snp	G	5_prime_UTR_variant	MODIFIER	NA	ERR2365565.26230	Transcript	ERR2365565.26230	cDNA	1/1	NA	NA	NA	375	NA	NA	NA	NA	NA	NA	1	NA	NA	NA	NA	NA	NA	NA	NA	HET	14
Kdaknath Female
Chromosome	Position	Ref_Allele	Alt_Allele	Var Quality	Var Type	Allele	Consequence	IMPACT	SYMBOL	Gene	Feature_type	Feature	BIOTYPE	EXON	INTRON	HGVSc	HGVSp	cDNA_position	CDS_position	Protein_position	Amino_acids	Codons	Existing_variation	DISTANCE	STRAND	FLAGS	SYMBOL_SOURCE	HGNC_ID	TSL	SIFT	CLIN_SIG	SOMATIC	PHENO	Zygosity	Depth
chr5	1781411	A	G	295.787	snp	G	5_prime_UTR_variant	MODIFIER	IFITM5	422992	Transcript	NM_001199498.1	protein_coding	1/2	NA	NA	NA	498	NA	NA	NA	NA	NA	NA	1	NA	EntrezGene	NA	NA	NA	NA	NA	NA	HET	15
Chromosome	Position	Ref_Allele	Alt_Allele	Var Quality	Var Type	Allele	Consequence	IMPACT	SYMBOL	Gene	Feature_type	Feature	BIOTYPE	EXON	INTRON	HGVSc	HGVSp	cDNA_position	CDS_position	Protein_position	Amino_acids	Codons	Existing_variation	DISTANCE	STRAND	FLAGS	SYMBOL_SOURCE	HGNC_ID	TSL	SIFT	CLIN_SIG	SOMATIC	PHENO	Zygosity	Depth
chr5	13750379	A	G	187.067	snp	G	intron_variant	MODIFIER	IFITM10	771148	Transcript	XM_001234445.5	protein_coding	NA	3/3	NA	NA	NA	NA	NA	NA	NA	NA	NA	1	NA	EntrezGene	NA	NA	NA	NA	NA	NA	HET	11
chr5	13751774	A	G	348.921	snp	G	5_prime_UTR_variant	MODIFIER	NA	ERR7564031.18006	Transcript	ERR7564031.18006	cDNA	1/2	NA	NA	NA	190	NA	NA	NA	NA	NA	NA	1	NA	NA	NA	NA	NA	NA	NA	NA	HOM	11
chr5	13754761	C	T	320.974	snp	T	3_prime_UTR_variant	MODIFIER	IFITM10	771148	Transcript	XM_001234445.5	protein_coding	4/4	NA	NA	NA	1344	NA	NA	NA	NA	NA	NA	1	NA	EntrezGene	NA	NA	NA	NA	NA	NA	HET	12

## Sheet: SNP as per Red Jungle
Chromosome	Position	Ref_Allele	Alt_Allele	Var Type	Consequence	SYMBOL	Gene	Feature	BIOTYPE	LOCATION	HGVSc	HGVSp	cDNA_position	CDS_position	Protein_position	Amino_acids	Codons	Existing_variation	DISTANCE	STRAND	FLAGS	SYMBOL_SOURCE	HGNC_ID	TSL	SIFT	CLIN_SIG	SOMATIC	PHENO	Zyg_Aseel_Female	Zyg_Aseel_Male	Zyg_Kadaknath_Female	Zyg_Kadaknath_Male	Breed
chr5	1814938	G	A	snp	3_prime_UTR_variant	IFITM3		ERR7564031.18410	cDNA	EXON1/1	NA	NA	656	NA	NA	NA	NA	rs16457122	NA	1	NA	NA	NA	NA	NA	NA	NA	NA	HET	NO_COVERAGE	NO_COVERAGE	NO_COVERAGE	Aseel
chr5	1815386	A	C	snp	missense_variant	IFITM3		ERR7564047.38625	cDNA	EXON 2/2	NA	NA	328	254	85	E/A	gAa/gCa	rs10725914	NA	1	NA	NA	NA	NA	NA	NA	NA	NA	NO_COVERAGE	NO_COVERAGE	NO_COVERAGE	HET	Kadaknath
chr5	1817767	C	T	snp	synonymous_variant	IFITM1	422993	NM_001350059.1	protein_coding	EXON 1/2	NA	NA	96	42	14	S	tcC/tcT	rs317414539	NA	1	NA	EntrezGene	NA	NA	NA	NA	NA	NA	NO_COVERAGE	NO_COVERAGE	NO_COVERAGE	HET	Kadaknath
chr5	1817999	G	C	snp	missense_variant	IFITM1		ERR7564039.23466	cDNA	EXON 1/1	NA	NA	72	40	14	V/L	Gtg/Ctg	rs16457112	NA	1	NA	NA	NA	NA	NA	NA	NA	NA	HET	NO_COVERAGE	NO_COVERAGE	HET	Aseel/Kadaknath
chr5	1818006	A	G	snp	missense_variant	IFITM1		ERR7564039.23466	cDNA	EXON 1/1	NA	NA	79	47	16	H/R	cAc/cGc	rs16457111	NA	1	NA	NA	NA	NA	NA	NA	NA	NA	HET	NO_COVERAGE	NO_COVERAGE	HET	Aseel/Kadaknath
chr5	1818213	T	C	snp	missense_variant	IFITM1		ERR7564039.23466	cDNA	EXON 1/1	NA	NA	286	254	85	F/S	tTc/tCc	rs313341707	NA	1	NA	NA	NA	NA	NA	NA	NA	NA	HET	NO_COVERAGE	NO_COVERAGE	HOM	Aseel/Kadaknath
chr5	1818260	C	T	snp	missense_variant	IFITM1		ERR7564039.23466	cDNA	EXON 1/1	NA	NA	333	301	101	H/Y	Cat/Tat	rs313434559	NA	1	NA	NA	NA	NA	NA	NA	NA	NA	NO_COVERAGE	NO_COVERAGE	NO_COVERAGE	HET	Kadaknath
chr5	1818278	A	G	snp	missense_variant	IFITM1		ERR7564039.23466	cDNA	EXON 1/1	NA	NA	351	319	107	S/G	Agt/Ggt	rs313015881	NA	1	NA	NA	NA	NA	NA	NA	NA	NA	NO_COVERAGE	NO_COVERAGE	NO_COVERAGE	HET	Kadaknath
chr5	1818455	T	C	snp	missense_variant	IFITM1		ERR7564039.23466	cDNA	EXON 1/1	NA	NA	528	496	166	Y/H	Tac/Cac	rs16457108	NA	1	NA	NA	NA	NA	NA	NA	NA	NA	NO_COVERAGE	NO_COVERAGE	NO_COVERAGE	HOM	Kadaknath
chr5	1818462	G	A	snp	missense_variant	IFITM1		ERR7564039.23466	cDNA	EXON 1/1	NA	NA	535	503	168	R/K	aGa/aAa	rs314739981	NA	1	NA	NA	NA	NA	NA	NA	NA	NA	NO_COVERAGE	NO_COVERAGE	NO_COVERAGE	HET	Kadaknath
chr5	1818473	A	G	snp	missense_variant	IFITM1		ERR7564039.23466	cDNA	EXON 1/1	NA	NA	546	514	172	S/G	Agt/Ggt	rs16457107	NA	1	NA	NA	NA	NA	NA	NA	NA	NA	NO_COVERAGE	NO_COVERAGE	NO_COVERAGE	HOM	Kadaknath
chr5	1818835	T	C	snp	splice_polypyrimidine_tract_variant&splice_region_variant&intron_variant	IFITM1		ERR7564023.10248	cDNA	INTRON 1/1	NA	NA	NA	NA	NA	NA	NA	rs13649904	NA	1	NA	NA	NA	NA	NA	NA	NA	NA	NO_COVERAGE	NO_COVERAGE	HOM	NO_COVERAGE	Kadaknath
chr5	1818841	G	A	snp	missense_variant	IFITM1		ERR7564023.10248	cDNA	2/2	NA	NA	239	184	62	G/R	Ggg/Agg	rs16457105	NA	1	NA	NA	NA	NA	NA	NA	NA	NA	NO_COVERAGE	NO_COVERAGE	HET	NO_COVERAGE	Kadaknath
chr5	1819102	C	A	snp	synonymous_variant	IFITM1	422993	NM_001350059.1	protein_coding	EXON 2/2	NA	NA	388	334	112	R	Cgg/Agg	rs316752027	NA	1	NA	EntrezGene	NA	NA	NA	NA	NA	NA	NO_COVERAGE	NO_COVERAGE	NO_COVERAGE	HET	Kadaknath
chr5	1819135	A	G	snp	3_prime_UTR_variant	IFITM1	422993	NM_001350059.1	protein_coding	EXON 2/2	NA	NA	421	NA	NA	NA	NA	rs16457103	NA	1	NA	EntrezGene	NA	NA	NA	NA	NA	NA	NO_COVERAGE	NO_COVERAGE	NO_COVERAGE	HOM	Kadaknath
chr5	1819157	C	T	snp	3_prime_UTR_variant	IFITM1	422993	NM_001350059.1	protein_coding	EXON 2/2	NA	NA	443	NA	NA	NA	NA	rs317795576	NA	1	NA	EntrezGene	NA	NA	NA	NA	NA	NA	NO_COVERAGE	NO_COVERAGE	NO_COVERAGE	HET	Kadaknath
chr5	1819423	CCAC	TCAT	complex	5_prime_UTR_variant	LOC107053353	107053353	NM_001350058.1	protein_coding	EXON1/2	NA	NA	10-13	NA	NA	NA	NA	NA	NA	1	NA	EntrezGene	NA	NA	NA	NA	NA	NA	HOM	NO_COVERAGE	NO_COVERAGE	NO_COVERAGE	Aseel
chr5	1820823	CC	TG	complex	missense_variant	LOC107053353		ERR7564035.14760	cDNA	EXON 1/1	NA	NA	718-719	36-37	12-13	TL/TV	acCCta/acTGta	NA	NA	1	NA	NA	NA	NA	NA	NA	NA	NA	HOM	NO_COVERAGE	NO_COVERAGE	NO_COVERAGE	Aseel
chr5	1820837	A	G	snp	missense_variant	LOC107053353		ERR7564035.14760	cDNA	EXON 1/1	NA	NA	732	50	17	Q/R	cAa/cGa	rs732321039	NA	1	NA	NA	NA	NA	NA	NA	NA	NA	HET	NO_COVERAGE	NO_COVERAGE	NO_COVERAGE	Aseel
chr5	1821251	A	G	snp	missense_variant	LOC107053353		ERR2368565.61130	cDNA	EXON 2/2	NA	NA	542	542	181	H/R	cAt/cGt	rs14508756	NA	1	NA	NA	NA	NA	NA	NA	NA	NA	HET	NO_COVERAGE	NO_COVERAGE	NO_COVERAGE	Aseel
chr5	1821812	C	T	snp	5_prime_UTR_variant	IFITM5	422992	NM_001199498.1	protein_coding	EXON1/2	NA	NA	219	NA	NA	NA	NA	rs3386028259	NA	1	NA	EntrezGene	NA	NA	NA	NA	NA	NA	NO_COVERAGE	NO_COVERAGE	NO_COVERAGE	HET	Kadaknath
chr5	1822662	C	G	snp	missense_variant	IFITM5		SRR13267647.1959	cDNA	EXON 2/2	NA	NA	1998	473	158	T/S	aCc/aGc	rs741108889	NA	1	NA	NA	NA	NA	NA	NA	NA	NA	HET	NO_COVERAGE	NO_COVERAGE	NO_COVERAGE	Aseel
